# Supplementary material for: Frequent first-trimester pregnancy loss in rhesus macaques infected with African-lineage Zika virus
Source: PLoS Pathog. 2023 Mar 28;19(3):e1011282. doi: 10.1371/journal.ppat.1011282 (PMC10081769; doi:10.1371/journal.ppat.1011282)
Supplement: S1 Table — Across multiple studies the demise rate was <10% when animals were exposed to an Asian-lineage strain of Zika virus, PRVABC59. (XLSX) [file ppat.1011282.s012.xlsx]

## Sheet: 1
Animal	Infection GD	Pregnancy outcome
Dam16	45	Live Birth
Dam16	45	Live Birth
Dam16	45	Live Birth
Dam16	45	Live Birth
Dam16	45	Live Birth
Dam15	30	Live Birth
Dam15	25	Live Birth
Dam15	26	Live Birth
Dam15	30	Live Birth
Dam15	30	Live Birth
Dam15	33	Live Birth
Dam17	45	Live Birth
Dam17	45	Live Birth
Dam17	45	Live Birth
Dam17	45	Live Birth
Dam12	46	Demise
Dam13	45	Live Birth
Dam13	45	Live Birth
Dam13	45	Live Birth
Dam13	45	Live Birth
Dam13	45	Demise
