# Supplementary material for: Frequent first-trimester pregnancy loss in rhesus macaques infected with African-lineage Zika virus
Source: PLoS Pathog. 2023 Mar 28;19(3):e1011282. doi: 10.1371/journal.ppat.1011282 (PMC10081769; doi:10.1371/journal.ppat.1011282)
Supplement: S2 Table — Age and weight presented correspond to the measures taken at the ZIKV challenge date. GD denotes gestational day and DPI denotes days post infection. Animals with pregnancies that made it to near-term delivered naturally (N) or by Cesarean section (C). In all cases of pregnancy loss the fetus/embryo was extracted by Cesarean section (C). (XLSX) [file ppat.1011282.s013.xlsx]

## Sheet: 1
					ZIKV/mock challenge
Cohort	Pregnancy ID	Age (years)	Weight (kg)	Date of SIV/mock challenge	Date	GD at challenge	GD at demise	DPI at demise/birth	Full-term pregnancy GD
I. SIV+/ZIKV+ +ART	A	10	8.84	2020-02-04	2020-10-09	33	53 (C)	20
	B	6	6.78	2020-02-04	2020-09-11	34	54 (C)	20
	C	11	9.76	2020-02-04	2020-09-11	33	50 (C)	17
II. SIV-/ZIKV+ +ART	D	7	6.54	2019-08-21	2020-02-07	31	48 (C)	17
	E	15	6.08	2019-08-21	2020-04-24	33	53 (C)	20
	F	7	8.85	2020-01-15	2020-06-19	35	175 (C)	140
	G	11	6.91	2020-01-15	2020-07-24	33	53 (C)	20
	H	17	7.09	2020-11-17	2021-06-11	30		135	165 (N)
	I	7	6.3	2020-11-17	2021-06-04	29		135	164 (N)
III. ZIKV+	J	6	6.87		2021-11-12	30	50 (C)	20
	K	5	5.53		2022-01-28	26	38 (C)	12
	L	5	6.26		2022-02-04	30	46 (C)	16
	M	6	7.72		2022-04-01	27	46 (C)	19
	N	15	5.71		2022-05-27	32	46 (C)	14
IV. SIV+/ZIKV- +ART	O	7	10.42	2020-02-04	2021-12-17	28		143	171 (C)
	P	8	6.3	2020-02-04	2020-10-01	38		136	174 (N)
	Q	10	7.07	2020-02-04	2022-05-27	29	175 (C)	141
V. SIV-/ZIKV- +ART	R	15	8.29	2019-08-21	2020-01-24	30		135	165 (N)
	S	16	9.36	2019-08-21	2020-03-06	29		137	166 (N)
	T	13	7.1	2020-01-15	2020-10-09	31		131	162 (N)
	U	15	6.42	2020-11-17	2021-05-07	31		135	166 (N)
	V	15	11.08	2020-11-17	2021-07-23	30		141	171 (N)
	W	11	6.74	2020-11-17	2021-06-04	27		147	174 (C)
