# Supplementary material for: Frequent first-trimester pregnancy loss in rhesus macaques infected with African-lineage Zika virus
Source: PLoS Pathog. 2023 Mar 28;19(3):e1011282. doi: 10.1371/journal.ppat.1011282 (PMC10081769; doi:10.1371/journal.ppat.1011282)
Supplement: S3 Table — Lesions are graded on a scale of 0–4: 0 = no inflammation/pathology/necrosis; 1 = minimal; 2 = mild; 3 = moderate; 4 = severe. Localization of ZIKV RNA was determined by in-situ hybridization (ISH). (XLSX) [file ppat.1011282.s014.xlsx]

## Sheet: 1
Cohort	Pregnancy	GD	Pathology and ISH remarks
I	A	53	Uterus: multifocal neutrophilic endometritis (1).
			Decidua basalis: multifocal acute deciduitis with subacute hemorrhage and hemosiderosis (2).
			Decidua parietalis: (0).
			Placental parenchyma: multifocal chronic villitis, acute intervillositis, multifocal mineralization, diffuse chorionic hemorrhage, and multifocal basal plate thrombosis (2).
			Umbilical cord: (0).
			ISH - Placenta, center cuts (Disc 1 and 2): scattered positive staining within the villous parenchyma, the chorionic plate, and multiple chorionic vessels for both placental discs (3).
			Fetus: diffuse autolysis (4) and multifocal interstitial pulmonary hemorrhage with rare single neutrophils (3).
			ISH - Fetus: minimal positive staining of the skin and meninges surrounding the neuropil (cerebrum). There is minimal multifocal scattered single cell positive staining of skeletal muscle and subcutaneous tissue of the hind limbs.
I	B	54	Uterus: Nc.
			Decidua basalis: (0).
			Decidua parietalis. (0).
			Placental parenchyma: (0).
			ISH - Placenta, center cut Disc 1: scattered single placental villi with intense stromal staining, minimal scattered positive staining within the superficial chorionic plate and within Wharton’s jelly of the umbilical cord at the umbilical insertion, scattered single cells staining in the outer chorionic vessel layers, and no decidual staining.
			ISH Placenta, center cut Disc 2: minimal scattered staining surrounding chorionic vessels and intense multifocal stromal staining within scattered single placental villi.
			Umbilical cord: (0).
			Fetus: acute extensive interstitial pulmonary hemorrhage (3). Skin and subcutis: diffuse edema (4).
			ISH Fetus: scattered single cell staining of the spinal cord dura mater, the tongue, skeletal muscle of the face, the periosteum of the calvarium and jaw, the meninges surrounding the neuropil and the cauda equina, and the eye with mild multifocal positive staining in the periosteum and skeletal muscle surrounding the tarsal bones, digits of the foot, tibia, fibula, femur, and pelvis.
I	C	50	Uterus: (0).
			Decidua basalis: (0).
			Decidua parietalis: (0).
			Placental parenchyma: mild multifocal chorionic vascular thrombosis, mild multifocal villous stromal karyorrhectic debris (VSVK), intervillous syncytial knots, multifocal villus ischemia, focal hemorrhage, and minimal basal plate infarction (2).
			ISH Placenta, center cut Disc 1: intense central staining of most placental villi, minimal to mild scattered diffuse single cell staining within the chorionic plate, minimal to mild staining within the wharton's jelly of the umbilical cord.
			Umbilical cord: (0).
			Fetus: diffuse autolysis (3).
			ISH - Fetus: intense positive staining within the outer muscular layer and serosa of multiple sections of intestine, mild scattered single cells staining within the intestinal mesentery, scattered single cell staining within within the renal interstitium with intense positive staining of the periosteum of long bones and adjacent skeletal muscle as well as scattered single cell staining within the…
II	D	48	Uterus: Moderate multifocal lymphoplasmacytic and mildly neutrophilic deciduitis (3).
			Decidua basalis: Multifocal, vasculocentric, necrotizing deciduitis (3) with neutrophilic and lymphoplasmacytic inflammation (2).
			Decidua parietalis: multifocal lymphoplasmacytic deciduitis (3)
			Placental parenchyma: neutrophilic and lymphoplasmacytic placentitis (2), multifocal, global to segmental vascular fibrinoid necrosis with mild neutrophilia (3), and decidua interface necrosis.
			ISH - Placenta, center cut disc 1: moderate multifocal intense parenchymal staining of scattered placental villi from the chorionic plate to the basal plate, within the outer layers of the chorionic vessels, and within Wharton’s jelly of the umbilical cord.
			ISH - Placenta, center cut disc 2: moderate multifocal intense parenchymal staining of scattered placental villi from the chorionic plate to the basal plate, minimal scattered positive cell staining within the chorionic plate and within chorionic vessels.
			Umbilical cord: (0).
			Fetus: diffuse autolysis (3).
			ISH - Fetus: mild to moderate diffuse positivity in the periosteum, the skeletal muscle of the head, the sclera of the eye, and rare single cell positivity within the neuropil.
II	E	53	Uterus: (0).
			Decidua basalis: multifocal hemosiderosis and multifocal infarction, and rare intralesional vascular fibrinoid necrosis (2).
			Decidua parietalis: multifocal acute to subacute hemorrhage (3).
			Placental parenchyma: multifocal, acute villous infarction (3) and multifocal, linear, coagulative necrosis of the decidua-trophoblastic shell interface.
			ISH - Placenta, center cut disc 1: scattered dense staining within the villous stroma.
			Fetus: moderate, diffuse, autolysis (3).
			ISH - Fetus: positive staining of the periosteum of long bones.
II	F	175	Uterus: (0).
			Decidua basalis: multifocal chronic plasmacytic deciduitis (2).
			Decidua parietalis: (0).
			Placental parenchyma: trophoblastic shell-anchoring villi and villi, subacute, focally extensive coagulative and lytic necrosis with multifocal neutrophilic infiltration and rimmed by incipient syncytial trophoblastic cell aggregates (3).
			ISH Placenta, center cut disc 1: very rare positive cytoplasmic staining of scattered chorionic plate cells.
			Umbilical cord: (0).
			Fetus: severe peracute amniotic fluid aspiration, moderate multifocal peracute vascular brain congestion, moderate multifocal thymic hemorrhage with vascular congestion, moderate sinusoid siderophagocytosis and erythrophagocytosis in the mesenteric and axillary lymph nodes, moderate multifocal adrenal corticomedullary and cortical vascular congestion with discrete multifocal hemorrhage, multifoca…
II	G	53	Uterus: (0).
			Decidua basalis: multifocal neutrophilic deciduitis, chronic thrombosis, and hemosiderosis (1).
			Decidua parietalis: multifocal neutrophilic deciduitis (1)
			Placental parenchyma: multifocal degenerative choroid vasculopathy and choroid edema (2), multifocal acute villitis and increased perivillous fibrin (2), multifocal VSVK, focal basal plate thrombosis, and chronic retroplacental hemorrhage (2).
			ISH - Placenta, center cut disc 1: rare focal parenchymal staining within a single villous.
			ISH - Placenta, center cut disc 2: scattered minimal single cell positivity within the outer layers of chorionic vessels and the chorionic plate, focal parenchymal staining in scattered single villi.
			Umbilical cord: degenerative vasculopathy (2).
			Fetus: diffuse autolysis (3).
			ISH - Fetus: segmental positive staining of the intestinal serosa, multifocal positive staining throughout cephalic tissues, and positive staining of the periosteum and skeletal muscle of the hind limbs and pelvis.
			Maternal spleen: diffuse neutrophilic splenitis (2).
II	H	165	Natural birth - no maternal/fetal interface tissues obtained
II	I	165	Natural birth - no maternal/fetal interface tissues obtained
II	J	50	Uterus: (0).
			Decidua basalis: minimal multifocal chronic deciduitis (1).
			Decidua parietalis: (0).
			Placental parenchyma: focal neutrophilic intervillositis (1).
			ISH Placenta, center cut disc 1: single cell staining in the wharton’s jelly of the umbilical cord, intense multifocal staining within the villous parenchyma, scattered staining in the chorionic plate, and scattered staining in the outer layers of the large chorionic blood vessels.
			ISH Placenta, center cut disc 2: intense multifocal villous parenchymal staining, scattered chorionic plate staining, and scattered staining in the outer layers of the large chorionic vessels.
			Umbilical cord: diffuse hypercoiling (4).
			Fetus: diffuse autolysis (3), diffuse congestion in the cerebral meninges.
			Maternal mesenteric lymph node: lymphoid hyperplasia (3).
			ISH - Fetus: intense focal myocardial staining, intense vertebral and costal (rib) periosteal staining, moderately intense scattered skeletal muscle staining adjacent to the vertebrae, scapula, humerus, pulmonary interstitium, and thoracic pleura, scattered single cell staining in the liver and the renal interstitium, multifocal staining in the sclera with no staining in the retina and lens, and …
III	K	38	Uterus: (0).
			Decidua basalis: (0).
			Decidua parietalis: (0).
			Placental parenchyma: focally extensive coagulative necrosis with intralesional vascular fibrinoid necrosis (4), and neutrophilia (1).
			ISH - Placenta, center cut disc 1: marked diffuse villous parenchymal staining from the basal plate to the chorionic trophoblastic shell with transmural segmental sparing of villi.
			ISH - Placenta, center cut disc 2: marked diffuse villous parenchymal staining from basal plate to trophoblastic shell and mild diffuse scattered chorionic plate staining.
			Fetus: diffuse autolysis (3).
			ISH - Fetus: marked diffuse nasal turbinate staining, diffuse neuropil staining, and diffuse tissue staining with no osseous (bone) staining.
III	L	46	Uterus: multifocal lymphoplasmacytic myometrial vasculitis (3).
			Decidua basalis: chronic multifocal lymphoplasmacytic and neutrophilic deciduitis, with necrosis and multifocal hemosiderosis (2).
			Placental parenchyma: multifocal avascular villi (2).
			ISH- Placenta center cut disc 1: scattered staining of the outer umbilical cord stroma, the chorionic plate, and the chorionic vessels, intense and dense villous parenchymal staining of scattered single placental villi.
			ISH - Placenta, center cut disc 2: intense and dense villous parenchymal of scattered villi, mild scattered diffuse chorionic plate staining, and outer the layers of the chorionic vessels.
			Umbilical cord: lymphoplasmacytic vasculitis (2).
			Fetus: (0).
			ISH - Fetus: intense dense cellular staining of the nasal turbinates, periosteum, cranial skeletal muscle, the tongue, the dermis of the chin and lower jaw, connective tissue and muscle around the larynx, and the serosal surface of the esophagus and the cerebral neuropil.
			Maternal mesenteric lymph node: hemosiderosis (3).
III	M	46	Uterus: (0).
			Decidua basalis: (0).
			Decidua parietalis: (0).
			Placental parenchyma: multifocal neutrophilic intervillositis and multifocal VSVK (1), multifocal basal plate necrosis with mild multifocal villous ischemia (2), and minimal multifocal retroplacental hemorrhage.
			ISH - Placenta, center cut disc 1: minimal staining in outer layers of chorionic vessels, mild diffuse chorionic plate staining, mild multifocal but dense villous parenchymal staining, and mild multifocal basal plate trophoblastic shell staining.
			ISH - Placenta, center cut disc 2: minimal staining in outer layers of chorionic vessels, minimal to mild diffuse chorionic plate staining, and mild multifocal but dense villous parenchymal staining.
			Umbilical cord: (0).
			Fetus: diffuse autolysis (3).
			ISH - Fetus: positive staining in the persiosteum, intestinal serosa, and neuropil.
III	N	46	Uterus: (0).
			Decidua basalis: multifocal acute neutrophilic deciduitis (2).
			Decidua parietalis: (0).
			Placental parenchyma: focal basal plate trophoblastic hemorrhage (2).
			ISH - Placenta, center cut disc 1: mild staining in outer layers of chorionic vessels, moderate diffuse staining throughout the chorionic plate, dense villous parenchymal staining of scattered villi.
			ISH - Placenta, center cut disc 2: mild staining in outer layers of chorionic vessels, moderate diffuse staining throughout the chorionic plate, dense villous parenchymal staining of scattered villi including stem villi.
			Fetus: diffuse autolysis (4).
			ISH- Fetus: positive staining in the periosteum and musculature of the head and body tissues.
			Mesenteric lymph node, maternal: diffuse sinus histiocytosis with minimal hemosiderosis (3).
