# Supplementary material for: Frequent first-trimester pregnancy loss in rhesus macaques infected with African-lineage Zika virus
Source: PLoS Pathog. 2023 Mar 28;19(3):e1011282. doi: 10.1371/journal.ppat.1011282 (PMC10081769; doi:10.1371/journal.ppat.1011282)
Supplement: S4 Table — Animals C and M did not have any notable findings. (XLSX) [file ppat.1011282.s015.xlsx]

## Sheet: 1
Animal ID	Remarks
A	On GD 53 (day of pregnancy loss) fetal hydrops, some skin edema, and pleural effusion was observed. Hydrops can be a precursor to fetal demise.
B	On GD 44 skin appeared edematous and on GD 47 a thick nuchal fold with lots of skin edema was observed. There were possible septations within the edema consistent with a cystic hygroma. Edematous fetal skin with septations within was observed again on GD 51 and on the day of pregnancy loss (GD 54). In humans, skin edema and cystic hygromas can be seen in cases of aneuploidy, Noonan syndrome, and …
C	No significant findings.
D	On GD 44 debris was present between the amnion-chorion, possibly blood or infection.
E	On GD 25 the maternal abdomen and area surrounding the uterus had a lot of free fluid, suggestive of maternal ascites. On the day of pregnancy loss (GD 53) edema in the fetal skin, head, and abdomen was observed along with 0.13cm of fluid surrounding the fetal heart. These findings are consistent with fetal hydrops which can be a precursor to fetal demise. On this day (GD 53) fluid had also colle…
F	Fetal scalp edema was observed on GD 55.Scalp edema is suggestive of fetal hydrops which can be a precursor to fetal demise. One week later (GD 62) 0.17cm fluid was found surrounding the fetal heart. The pericardial fluid volume decreased to 0.07cm by GD 76 and placental calcifications began to appear at the decidual edge. Placental calcifications increased throughout the placenta during pregnanc…
G	A 2.63 cm retroplacental bleed was observed between amnion and chorion located over the cervix on GD 36 along with a clot near the fundus which measured 2.32x1.26cm. Similar clots are seen in the setting of placental abruption or occasionally with subchorionic hematomas. Abruption can have significant implications with bleeding from the maternal and fetal circulation and can result in demise of t…
H	The fetal bowel appeared slightly echogenic on GD 78 and free fluid resembling ascites was observed in the maternal abdomen. On GD 92 the fetal bowel was less echogenic, and ascites were not seen. Placental calcifications began at GD 92 along the decidual edge and increased throughout the placenta during pregnancy. On GD 120 there was mixed echogenicity observed at the pulmonary artery.
I	On GD 57 the fetal bowel was slightly echogenic and placental calcifications began to appear along the decidual edge. These calcifications increased throughout the placenta during pregnancy. GD 155 1.96cm mass noted in maternal tissues deep to the skin. Fluid in anterior tissue and enlarged pelvic lymph nodes.
J	Copious echogenic debris, possibly blood or infection, between chorion and amnion was first noted on GD 40 and continued until the pregnancy was lost on GD 50. On the day of pregnancy loss, hydrops was observed and impacted the fetal thorax, abdomen (0.28cm fluid), and scalp (0.25cm fluid).
K	On the day of pregnancy loss there was echogenic debris between the amnion and chorion (GD 38).
L	Scant debris between amnion and chorion, possibly blood or infection, was observed on GD 36 and the amnion seemed a little tight around the embryo. This debris increased up until the day of pregnancy loss (GD 46).
M	No significant findings.
N	The day before pregnancy loss (GD 43) there was some swelling in the nuchal and thoracic region of the embryo and echogenic debris was observed between chorion and amnion. The echogenic debris could have been blood or represented infection. The thoracic swelling increased on the day of pregnancy loss (GD 44). Debris and swelling could be related; if blood loss resulted in anemia, then this can re…
O	Placental calcifications began on GD 76 along the decidual edge and increased throughout the placenta during pregnancy. On GD 118 calcifications were also noted in the right upper lobe of the liver and medial to the stomach. These echogenic foci in the abdomen can be random and unexplained or can be seen in the setting of in utero infection, cystic fibrosis (in humans), intra amniotic bleeding (w…
P	Placental calcifications began to form along the decidual edge at GD 86 and increased throughout the placenta during pregnancy. On GD 129 the inferior vena cava (IVC) looked large (0.37cm) compared to the aorta (0.25cm). On GD 143 the IVC measured at 0.31cm/0.39cm and appeared to be at the upper limit of normal or slightly dilated. The VC can be enlarged randomly, when the heart isn’t pumping as …
Q	On GD 49 edema was noted around the thorax and abdomen posteriorly measuring 0.16cm. Placental calcifications began to form along the decidual edge at GD 77 and increased throughout the placenta during pregnancy.
R	On GD 55 the fetal bowel is slightly bright but does not appear echogenic. Placental calcifications began at GD 62 along the decidual edge and increased throughout the placenta during pregnancy.
S	On GD 63 the fetal chest wall appeared thick and placental calcifications began to form along the decidual edge. These calcifications increased throughout the placenta during pregnancy.
T	The frontal bones of the fetal calvarium were slightly curved inward on GD 57. Some debris was observed in the fetal stomach on GD 71 and the bowel appeared echogenic. Placental calcifications began at GD 85 along the decidual edge and increased throughout the placenta during pregnancy. There was a mixed echogenicity mass located anteriorly and superior to the heart on GD 127. This mass was prima…
U	Placental calcifications began to appear along the decidual edge on GD 73 and increased throughout the placenta during pregnancy.
V	Placental calcifications began to appear along the decidual edge on GD 78 and increased throughout the placenta during pregnancy.
W	Placental calcifications began to appear along the decidual edge on GD 68 and increased throughout the placenta during pregnancy.
