# Supplementary material for: Frequent first-trimester pregnancy loss in rhesus macaques infected with African-lineage Zika virus
Source: PLoS Pathog. 2023 Mar 28;19(3):e1011282. doi: 10.1371/journal.ppat.1011282 (PMC10081769; doi:10.1371/journal.ppat.1011282)
Supplement: S5 Table — Slope estimates (95% CI) for AC, BPD, FL, and HC on log scale, stratified by cohort. 1: p-value for comparison of slopes between Cohort II vs. Cohort IV; 2: p-value for comparison of slopes between Cohort II vs. Cohort V; 3: p-value for comparison of slopes between Cohort IV vs. Cohort V. (XLSX) [file ppat.1011282.s016.xlsx]

## Sheet: 1
Outcome	Cohort II	Cohort IV	Cohort V	p-value1	p-value2	p-value3
AC	0.08 (0.05-0.1)	0.09 (0.06-0.12)	0.16 (0.13-0.18)	0.5809	0.0001	0.0041
BPD	0.07 (0.05-0.09)	0.08 (0.05-0.11)	0.13 (0.11-0.16)	0.6396	0.0005	0.0147
FL	0.14 (0.1-0.18)	0.16 (0.1-0.23)	0.26 (0.21-0.31)	0.5272	0.0005	0.0207
HC	0.07 (0.05-0.1)	0.08 (0.05-0.11)	0.13 (0.11-0.16)	0.6297	0.0004	0.012
